# Supplementary material for: Male germ cell proliferation and apoptosis in sexually immature meagre Argyrosomus regius (Asso, 1801) treated with recombinant follicle stimulating hormone
Source: Sci Rep. 2023 Apr 28;13:7013. doi: 10.1038/s41598-023-34102-1 (PMC10147655; doi:10.1038/s41598-023-34102-1)
Supplement: Supplementary file 1 — Supplementary Information. [file 41598_2023_34102_MOESM1_ESM.xlsx]

## Sheet: Gonadosomatic index
Treatment Group	Fish ID	Gonadosomatic index
CONTROL 0	Exp2_M1_2	0.0611354
CONTROL 0	Exp2_M1_4	0.332712
CONTROL 0	Exp2_M1_5	0.478261
CONTROL 0	Exp2_M1_8	0.100917
CONTROL 0	Exp2_M1_12	0.0729254
CONTROL 6	Exp2_M6_49	0.183858
CONTROL 6	Exp2_M6_50	0.0807103
CONTROL 6	Exp2_M6_51	0.172612
CONTROL 6	Exp2_M6_52	0.102302
CONTROL 6	Exp2_M6_53	0.0696864
CONTROL 6	Exp2_M6_54	0.126697
CONTROL 6	Exp2_M6_55	0.0550055
CONTROL 6	Exp2_M6_56	0.122526
CONTROL 6	Exp2_M6_59	0.356201
TREATED	Exp2_M6_37	0.572687
TREATED	Exp2_M6_39	0.622084
TREATED	Exp2_M6_43	1.39211
TREATED	Exp2_M6_47	0.921903

## Sheet: nTZBm
cysts	1449.5	cysts	1179.06	cysts	988.823

## Sheet: LnUCy
control 0	988.823
control 6	1179.06
treated	1449.5

## Sheet: cYNFM
Obs1	1.66519
Obs2	0.104204
Obs3	0.0971792
Obs4	-0.923065
Obs5	-0.943508
Obs6	0.686855
Obs7	-0.754162
Obs8	-0.313237
Obs9	0.778853
Obs10	-1.38526
Obs11	0.553624
Obs12	-0.954541
Obs13	1.15631
Obs14	0.231552
Obs15	1.66202
Obs16	-0.710298
Obs17	0.0101277
Obs18	-0.961846

## Sheet: loOLI
988.823	1382.18	1179.06	1341.31	1449.5	1842.1	791.058	229.894	791.058	1352.22	229	229
988.823	1013.44	1179.06	1000.91	1449.5	1281.71	800.542	241.379	800.542	1359.7	2327	2327
988.823	1011.78	1179.06	1105.07	1449.5	1451.89	810.025	252.823	810.025	1367.23
988.823	770.776	1179.06	1363.04	1449.5	1222.29	819.509	264.225	819.509	1374.79
988.823	765.947	1179.06	851.836			828.992	275.585	828.992	1382.4
		1179.06	1309.84			838.475	286.901	838.475	1390.05
		1179.06	953.58			847.959	298.174	847.959	1397.74
		1179.06	1452.21			857.442	309.403	857.442	1405.48
		1179.06	1233.76			866.926	320.588	866.926	1413.26
						876.409	331.728	876.409	1421.09
						885.892	342.823	885.892	1428.96
						895.376	353.873	895.376	1436.88
						904.859	364.876	904.859	1444.84
						914.343	375.834	914.343	1452.85
						923.826	386.744	923.826	1460.91
						933.31	397.608	933.31	1469.01
						942.793	408.424	942.793	1477.16
						952.276	419.192	952.276	1485.36
						961.76	429.913	961.76	1493.61
						971.243	440.585	971.243	1501.9
						980.727	451.208	980.727	1510.25
						990.21	461.782	990.21	1518.64
						999.693	472.306	999.693	1527.08
						1009.18	482.781	1009.18	1535.57
						1018.66	493.206	1018.66	1544.11
						1028.14	503.581	1028.14	1552.71
						1037.63	513.905	1037.63	1561.35
						1047.11	524.178	1047.11	1570.04
						1056.59	534.401	1056.59	1578.79
						1066.08	544.572	1066.08	1587.58
						1075.56	554.692	1075.56	1596.43
						1085.04	564.76	1085.04	1605.33
						1094.53	574.777	1094.53	1614.28
						1104.01	584.742	1104.01	1623.28
						1113.49	594.654	1113.49	1632.33
						1122.98	604.515	1122.98	1641.44
						1132.46	614.323	1132.46	1650.6
						1141.94	624.079	1141.94	1659.81
						1151.43	633.782	1151.43	1669.07
						1160.91	643.433	1160.91	1678.39
						1170.39	653.031	1170.39	1687.76
						1179.88	662.576	1179.88	1697.18
						1189.36	672.069	1189.36	1706.65
						1198.85	681.509	1198.85	1716.18
						1208.33	690.897	1208.33	1725.76
						1217.81	700.232	1217.81	1735.39
						1227.3	709.514	1227.3	1745.08
						1236.78	718.744	1236.78	1754.81
						1246.26	727.921	1246.26	1764.6
						1255.75	737.046	1255.75	1774.44
						1265.23	746.119	1265.23	1784.34
						1274.71	755.14	1274.71	1794.28
						1284.2	764.109	1284.2	1804.28
						1293.68	773.026	1293.68	1814.33
						1303.16	781.891	1303.16	1824.43
						1312.65	790.705	1312.65	1834.59
						1322.13	799.467	1322.13	1844.79
						1331.61	808.179	1331.61	1855.05
						1341.1	816.84	1341.1	1865.35
						1350.58	825.45	1350.58	1875.71
						1360.06	834.01	1360.06	1886.12
						1369.55	842.519	1369.55	1896.57
						1379.03	850.979	1379.03	1907.08
						1388.51	859.39	1388.51	1917.64
						1398	867.751	1398	1928.24
						1407.48	876.064	1407.48	1938.9
						1416.96	884.327	1416.96	1949.6
						1426.45	892.543	1426.45	1960.35
						1435.93	900.711	1435.93	1971.15
						1445.41	908.831	1445.41	1982
						1454.9	916.904	1454.9	1992.89
						1464.38	924.93	1464.38	2003.83
						1473.86	932.91	1473.86	2014.82
						1483.35	940.843	1483.35	2025.85
						1492.83	948.731	1492.83	2036.93
						1502.31	956.574	1502.31	2048.05
						1511.8	964.372	1511.8	2059.22
						1521.28	972.126	1521.28	2070.44
						1530.76	979.835	1530.76	2081.69
						1540.25	987.501	1540.25	2092.99
						1549.73	995.124	1549.73	2104.34
						1559.21	1002.7	1559.21	2115.73
						1568.7	1010.24	1568.7	2127.15
						1578.18	1017.74	1578.18	2138.63
						1587.66	1025.19	1587.66	2150.14
						1597.15	1032.61	1597.15	2161.69
						1606.63	1039.98	1606.63	2173.28
						1616.12	1047.31	1616.12	2184.92
						1625.6	1054.6	1625.6	2196.59
						1635.08	1061.86	1635.08	2208.3
						1644.57	1069.07	1644.57	2220.06
						1654.05	1076.25	1654.05	2231.85
						1663.53	1083.39	1663.53	2243.67
						1673.02	1090.49	1673.02	2255.54
						1682.5	1097.56	1682.5	2267.44
						1691.98	1104.59	1691.98	2279.38
						1701.47	1111.58	1701.47	2291.35
						1710.95	1118.54	1710.95	2303.36
						1720.43	1125.46	1720.43	2315.41
						1729.92	1132.35	1729.92	2327.48

## Sheet: MuWnc
988.823	1.66519	1179.06	0.686855	1449.5	1.66202
988.823	0.104204	1179.06	-0.754162	1449.5	-0.710298
988.823	0.0971792	1179.06	-0.313237	1449.5	0.0101277
988.823	-0.923065	1179.06	0.778853	1449.5	-0.961846
988.823	-0.943508	1179.06	-1.38526
		1179.06	0.553624
		1179.06	-0.954541
		1179.06	1.15631
		1179.06	0.231552

## Sheet: KUbnP
1382.18	393.353	1341.31	162.249	1842.1	392.603
1013.44	24.6151	1000.91	-178.149	1281.71	-167.787
1011.78	22.9558	1105.07	-73.9932	1451.89	2.39237
770.776	-218.047	1363.04	183.981	1222.29	-227.208
765.947	-222.876	851.836	-327.227
		1309.84	130.778
		953.58	-225.482
		1452.21	273.145
		1233.76	54.6975

## Sheet: tUKHz
Treatment-control 0	-0.764987
Treatment-control 6	-0.501313
Treatment-treated	0

## Sheet: sBKdt
single	121.347	single	98.1839	single	12.4008

## Sheet: cHhGG
control 0	98.1839
control 6	121.347
treated	12.4008

[truncated: 8 more sheets: pQjrk, tYFzP, oagsq, lEZuO, QjFbj, Seminiferous tubule diameter, Germ cell proliferation, Germ cell apoptosis]
